# Supplementary material for: Genomic Predictions in Korean Hanwoo Cows: A Comparative Analysis of Genomic BLUP and Bayesian Methods for Reproductive Traits
Source: Animals (Basel). 2023 Dec 20;14(1):27. doi: 10.3390/ani14010027 (PMC10778388; doi:10.3390/ani14010027)
Supplement: Supplementary file 1 [file animals-14-00027-s001.zip]

Archive with 1 entries (1 files):
- animals-2726520-supplementary.pdf
